# Supplementary material for: Bimodal Expansion of the Lymphatic Vessels Is Regulated by the Sequential Expression of IL-7 and Lymphotoxin α1β2 in Newly Formed Tertiary Lymphoid Structures
Source: J Immunol. 2016 Jul 29;197(5):1957–67. doi: 10.4049/jimmunol.1500686 (PMC4991245; doi:10.4049/jimmunol.1500686)
Supplement: Data Supplement [file JI_1500686.zip]

Archive with 2 entries (2 files):
- JI_1500686_Supplemental_Figures_1.pdf
- manifest.xml
